# Supplementary material for: FTH1 overexpression using a dCasRx translation enhancement system protects the kidney from calcium oxalate crystal-induced injury
Source: Cell Mol Biol Lett. 2024 May 7;29:65. doi: 10.1186/s11658-024-00582-w (PMC11075271; doi:10.1186/s11658-024-00582-w)
Supplement: Supplementary file 3 — Additional file 3. Supplementary Table S3. [file 11658_2024_582_MOESM3_ESM.xlsx]

## Sheet: Sheet1
Gene name	sgRNA sequence
EGFP	AATAAATAGGTTATAGAAGGCAA
FTH1-1	CACTGTTGAAGCAGGAAACCGCG
FTH1-2	GCACTGTTGAAGCAGGAAACCCC
FTH1(Mouse)	CACTGTTGAAGCAGGAAACCGCG
SIRT1-1	TTTAAAAAGTTAGCTGCCACAGT
SITR1-2	TGACAACACAACAAGCGACCGGA
NIX-1	TAACTAGTTAAGCCGCCACCAAG
NIX-2	TATTCCACATGAAACAGACACCT
